# Supplementary material for: Swine Backyard Production Systems in Central Chile: Characterizing Farm Structure, Animal Management, and Production Value Chain
Source: Animals (Basel). 2023 Jun 15;13(12):2000. doi: 10.3390/ani13122000 (PMC10295241; doi:10.3390/ani13122000)
Supplement: Supplementary file 1 [file animals-13-02000-s001.zip]

Archive with 1 entries (1 files):
- animals-2368582-supplementary.pdf
